# Supplementary material for: Pnpla5-knockout rats exhibit reduced expression levels of proteins involved in steroid metabolism and wound healing compared to wild-type rats
Source: BMC Genomics. 2022 Aug 12;23:583. doi: 10.1186/s12864-022-08835-8 (PMC9375266; doi:10.1186/s12864-022-08835-8)
Supplement: Supplementary file 2 — Additionalfile 2: Table S1. GO enrichment result. [file 12864_2022_8835_MOESM2_ESM.csv]

ONTOLOGY	ID	Description	GeneRatio	BgRatio	pvalue	p.adjust	qvalue	geneID	Count
BP	GO:0051896	regulation of protein kinase B signaling	5/33	159/17962	9.91E-06	0.007068125	0.005113134	Lemd2/F10/Rcn3/Eng/Mydgf	5
BP	GO:0043491	protein kinase B signaling	5/33	192/17962	2.47E-05	0.008788357	0.006357562	Lemd2/F10/Rcn3/Eng/Mydgf	5
BP	GO:0002526	acute inflammatory response	4/33	141/17962	0.000124748	0.024704304	0.017871276	C6/Apoa2/Kng2/Kng1	4
BP	GO:0042060	wound healing	6/33	444/17962	0.000138594	0.024704304	0.017871276	Dcn/Fmod/Kng2/Kng1/F10/Eng	6
BP	GO:0008202	steroid metabolic process	5/33	298/17962	0.000197057	0.028100322	0.020327981	Apoa2/Pon1/Hsd17b3/Akr1c19/Hsd3b3	5
BP	GO:0072376	protein activation cascade	3/33	74/17962	0.000335095	0.039369116	0.028479909	C6/Kng2/IgG-2a	3
BP	GO:0015671	oxygen transport	2/33	16/17962	0.000386513	0.039369116	0.028479909	Hbb-bs/LOC100134871	2
CC	GO:0034364	high-density lipoprotein particle	2/34	21/18446	0.000677471	0.033679027	0.024487193	Apoa2/Pon1	2
CC	GO:0034358	plasma lipoprotein particle	2/34	28/18446	0.001209631	0.033679027	0.024487193	Apoa2/Pon1	2
CC	GO:1990777	lipoprotein particle	2/34	28/18446	0.001209631	0.033679027	0.024487193	Apoa2/Pon1	2
CC	GO:0032994	protein-lipid complex	2/34	30/18446	0.001388826	0.033679027	0.024487193	Apoa2/Pon1	2
MF	GO:0016229	steroid dehydrogenase activity	3/33	42/16882	7.42E-05	0.008232297	0.005620914	Hsd17b3/Akr1c19/Hsd3b3	3
