# Supplementary material for: Pnpla5-knockout rats exhibit reduced expression levels of proteins involved in steroid metabolism and wound healing compared to wild-type rats
Source: BMC Genomics. 2022 Aug 12;23:583. doi: 10.1186/s12864-022-08835-8 (PMC9375266; doi:10.1186/s12864-022-08835-8)
Supplement: Supplementary file 3 — Additionalfile 3: Table S2. KEGG enrichment result. [file 12864_2022_8835_MOESM3_ESM.csv]

ID	Description	GeneRatio	BgRatio	pvalue	p.adjust	qvalue	geneID	Count
rno04610	Complement and coagulation cascades	4月18日	86/8892	2.25E-05	0.000618937	0.000544901	C6/kng2/kng1/F10	4
