# Supplementary material for: Pnpla5-knockout rats exhibit reduced expression levels of proteins involved in steroid metabolism and wound healing compared to wild-type rats
Source: BMC Genomics. 2022 Aug 12;23:583. doi: 10.1186/s12864-022-08835-8 (PMC9375266; doi:10.1186/s12864-022-08835-8)
Supplement: Supplementary file 4 — Additionalfile 4: Table S3. qPCR primers. [file 12864_2022_8835_MOESM4_ESM.xlsx]

## Sheet: Sheet1
Table S3.qPCR primers
Primer name	Primers sequences（5`to 3`）
GAPDH-F	AGTGCCAGCCTCGTCTCATA
GAPDH-R	GATGGTGATGGGTTTCCCGT
NLRP3-1-F	ACTGACCCATCAATGCTGTT
NLRP3-1-R	AACCAATGCGAGATCCTGAC
